# Supplementary material for: Conventional Chromatographic Techniques and Biosensors for Mercury Speciation in Seafood: A Systematic Review
Source: Foods. 2026 Mar 10;15(6):971. doi: 10.3390/foods15060971 (PMC13024865; doi:10.3390/foods15060971)
Supplement: Supplementary file 1 [file foods-15-00971-s001.zip]

Archive with 1 entries (1 files):
- Supplementary Material. PRISMA Checklist.pdf
